# Supplementary material for: Delayed antibody dependent enhancement of low passage dengue virus 4 isolates
Source: BMC Res Notes. 2015 Sep 2;8:399. doi: 10.1186/s13104-015-1381-8 (PMC4556410; doi:10.1186/s13104-015-1381-8)
Supplement: Additional file 1: — Raw M1 gate values for all experiments. [file 13104_2015_1381_MOESM1_ESM.xls]

## Sheet: Figure 1
DENV 4 LAB	1 dpi			2 dpi			3 dpi			5 dpi
0	0.98	0.83	1.31	2.17	2.36	2.05	4.61	3.78	3.58	6.34	6.89	6.34
1:20	1.34	1.57	1.55	63.5	58.84	59.67	65.98	84.09	76.45	56.94	64.07	55.59
1:200	2.52	2.56	2.89	92.24	92.4	94.03	87.27	86.91	85.69	86.57	86.19	89.03
1:2,000	2.54	2.8	3.22	83.96	84.13	84.95	93.78	93.32	94.23	96.46	94.47	95.94
1:20,000	2.75	2.46	2.73	18.38	14.7	15.18	34.04	31.55	33.17	28.85	26.71	25.79
1:200,000	1.65	1.63	1.64	3.17	3.16	3.34	7.15	7.52	6.76	8.01	8.41	8.93
1:2,000,000	1.39	1.49	1.69	3.51	3.65	3.45	6.38	4.9	5.15	8.77	8.14	7.88
DENV 4 DF	1 dpi			2 dpi			3 dpi			5 dpi
0	0.9	1.09	1.2	0.72	1.01	1.32	1.3	0.76	1.3	1.76	0.59	2.18
1:20	0.79	0.86	1.12	2.63	2.04	2.42	25.01	18.17		78.91	84.16	80.29
1:200	1.34	1.72	2.6	9.2	9.62	12.51	55.03	64.22	59.93	94.21	95.75	96.12
1:2,000	1.71	1.9	2.23	4.47	5.76	7.2	11.55	14.65	13.58	30.2	36.52	37.57
1:20,000	2.45	2.82	2.32	1.03	0.86	1.2	1.08	1.13	0.93	2.01	1.05	1.6
1:200,000	2.4	1.19	1.53	0.65	1.54	0.72	0.85	0.82	0.97	1.36	1.34	1.07
1:2,000,000	1.41	1.99	1.9	0.51	2.11	1.47	0.73	2.09	1.76	1.1	1.66	0.84
DENV 4 DHF	1 dpi			2 dpi			3 dpi			5 dpi
0	0.94		3.21	0.52	0.5	0.91	0.83	1.34	1.08	1.09	0.78	0.94
1:20	0.04	0.55	2.38	0.77	0.88	0.99	1.67	1.49	1.42	27.94	40.07	42.68
1:200	1.04	1.28	0.65	1.54	1.71	1.36	2.48	3.97	3.58	59.8	68.8
1:2,000	0.59	0.75	0.92	1.42	2.23	2.66	1.41	2.2	1.45	6.77	4.09	4.16
1:20,000	2.75	2.27	2.41	0.48	0.59	0.76	1.63	1.66	2.11	1.65	3.68	1.78
1:200,000	2.23	1.16	2.14	0.86	1.51	1.65	1.26	1.43	1.16	2.23	1.66	1.31
1:2,000,000	1.53	1.29	1.61	1.57	1.3	1.84	0.83	1.26	1.02	0.8	0.82	1.29

## Sheet: Figure 2 Flow
Wash + 10% FBS RPMI		2 dpi			3 dpi			5 dpi
no antibody	M	0.99	0.45	0.68	0.87	0.35	0.78	0.9	0.36	0.25
	DH	0.49	0.51	0.46	0.96	1.87	1.21	0.14	0.16	1.68
	DF	0.66	1.08	0.82	0.55	0.88	0.7	0.25	0.22	0.42
	DL	2.31	1.86	2.36	8.73	8.55	7.48	23.41	14.14	11.42
+ HB114	M	0.9	1.04	0.72	0.9	0.82	0.96	0.9	1.85	0.97
	DH	3.44	5.61	4.52	7.56	7.19	5.87	3.52	5.23	7.58
	DF	10.61	11.27	10.11	16.32	14.33	14.82	14.14	12.24	10.89
	DL	30.69	31.32	31.56	55.27	55.11	52.81	59.14	62.53	57.17
No wash + 10% FBS RPMI		2 dpi			3 dpi			5 dpi
no antibody	M	0.96	0.65	1.17	0.91	0.58	1.01	0.91	1.29	0.8
	DH	1.18	0.78	0.83	0.62	3.5	1.79	1.99	1.09	0.83
	DF	0.74	1.3	0.79	1.49	1.39	0.83	2.64	1.21	0.91
	DL	2.9	3.06	3.36	9.55	10.01	9.95	17.22	18	20.8
+ HB114	M	0.87	0.76	0.62	0.87	2.11	1.11	0.99	1.34	2.44
	DH	4.2	5.58	5.4	11.68	20.06	14.11	86.94	91.93	91.89
	DF	41.68	41.92	43.1	79.11	81.13	78.95	76.84	75.6	77.53
	DL	88.65	87.16	85.33	77.96	79.33	80.31	88.66	87.98	89.14
+ Alpha	M	0.99	1.16	0.9	0.98	0.85	1.12	0.82	0.95	1.37
	DH	0.7	1.04	1	3.84	2.97	1.76	0.64	0.6	0.8
	DF	0.55	0.86	0.86	1.33	4.49	1.42	0.67	0.8	0.67
	DL	0.8	0.71	1.07	2.51	1.83	3.45	7.79	10.32	7.55
No wash + 1:1000 in 10% FBS RPMI		2 dpi			3 dpi			5 dpi
no antibody	M	0.99	1.03	0.78	0.99	0.8	0.87	0.97	1.3	1.27
	DH	1.05	1.42	1.58	2.17	2.67	1.79	46.92	49.8	59.1
	DF	3.76	2.87	3.32	28.33	27.06	30.82	77.4	79.23	78.51
	DL	81.68	71.9	70.51	61.15	63.34	59.42	57.59	56.72	57.43
+ HB114	M	0.98	0.68	1.29	0.96	1.31	1.1	0.99	1.12	0.84
	DH	5.09	6.84	6.2	11.93	18.42	18.07	70.43	75.7	75.7
	DF	38.13	41.85	36.51	64.19	69.46	65.63	43.77	36.15	39.31
	DL	83.09	77.25	81.37	67.63	64.66	66.33	56.45	58.57	56.5

## Sheet: Figure 2 Plaque
	DENV 4 LAB						DENV 4 DHF						DENV 4 DF
-2h	5000000	5500000	8500000	8500000	4500000	6000000	5500000	4000000	4000000	3500000	4500000	5000000	6500000	6000000	4500000	3000000	2000000	2000000
0 dpi	4500000	5250000	4350000	5400000	5700000	6900000	600000	555000	510000	345000	510000	690000	420000	360000	795000	1005000	1005000	795000
1 dpi	1200000	1500000	2400000	1200000	600000	1500000	2850	3450	2850	2400	3450	2850	124500	88500	97500	85500	123000	129000
2 dpi	162000000	102000000	165000000	159000000	186000000	150000000	15000	66000	72000	69000	78000	75000	2700000	1920000	1830000	1260000	840000	4200000
3 dpi	720000000	540000000	697500000	855000000	855000000	652500000	877500	585000	1170000	1372500	967500	517500	337500000	315000000	360000000	157500000	135000000	337500000
5 dpi	40500000	60750000	47250000	45000000	45000000	49500000	49500000	45000000	51750000	58500000	96750000	103500000	270000000	247500000	337500000	315000000	270000000	337500000
